# Supplementary material for: Design of Bio-Responsive Hyaluronic Acid–Doxorubicin Conjugates for the Local Treatment of Glioblastoma
Source: Pharmaceutics. 2022 Jan 5;14(1):124. doi: 10.3390/pharmaceutics14010124 (PMC8781529; doi:10.3390/pharmaceutics14010124)
Supplement: Supplementary file 1 [file pharmaceutics-14-00124-s001.zip]

Archive with 1 entries (1 files):
- pharmaceutics-1513845-supplementary.pdf
